# Supplementary material for: ﻿First record of Buninotus Maldonado Capriles and B.palikur Castro-Huertas, Forero & Melo from Brazil, with taxonomic notes (Hemiptera, Reduviidae, Emesinae) and an updated key to the genera of Saicini of the New World
Source: Zookeys. 2024 Sep 25;1213:29–39. doi: 10.3897/zookeys.1213.118594 (PMC11447457; doi:10.3897/zookeys.1213.118594)
Supplement: XML Treatment for Buninotus [file zookeys.1213.118594-treatment1.xml]

<!DOCTYPE tp:taxon-treatment
  PUBLIC "-//TaxonX//DTD Taxonomic Treatment Publishing DTD v0 20100105//EN" "tax-treatment-NSO.dtd">
<tp:taxon-treatment xmlns:tp="http://www.plazi.org/taxpub"><tp:treatment-meta><kwd-group><label>Taxon classification</label><kwd>
              <named-content content-type="kingdom">Animalia</named-content>
            </kwd><kwd>
              <named-content content-type="order">Hemiptera</named-content>
            </kwd><kwd>
              <named-content content-type="family">Reduviidae</named-content>
            </kwd></kwd-group><mixed-citation publication-type="journal"><person-group><name><surname>Gil-Santana</surname><given-names>Hélcio R.</given-names></name><name><surname>Oliveira</surname><given-names>Jader</given-names></name></person-group><article-title>﻿First record of <italic><tp:taxon-name><tp:taxon-name-part taxon-name-part-type="genus" reg="Buninotus">Buninotus</tp:taxon-name-part></tp:taxon-name></italic> Maldonado Capriles and <italic><tp:taxon-name><tp:taxon-name-part taxon-name-part-type="genus" reg="Buninotus">B.</tp:taxon-name-part><tp:taxon-name-part taxon-name-part-type="species" reg="palikur">palikur</tp:taxon-name-part></tp:taxon-name></italic> Castro-Huertas, Forero &amp; Melo from Brazil, with taxonomic notes (<tp:taxon-name><tp:taxon-name-part taxon-name-part-type="order">Hemiptera</tp:taxon-name-part></tp:taxon-name>, <tp:taxon-name><tp:taxon-name-part taxon-name-part-type="family">Reduviidae</tp:taxon-name-part></tp:taxon-name>, <tp:taxon-name><tp:taxon-name-part taxon-name-part-type="subfamily">Emesinae</tp:taxon-name-part></tp:taxon-name>) and an updated key to the genera of <tp:taxon-name><tp:taxon-name-part taxon-name-part-type="tribe">Saicini</tp:taxon-name-part></tp:taxon-name> of the New World</article-title><source>Zookeys</source><day>25</day><month>09</month><year>2024</year><volume>1213</volume><fpage>29</fpage><lpage>39</lpage><pub-id pub-id-type="doi">10.3897/zookeys.1213.118594</pub-id></mixed-citation></tp:treatment-meta><tp:nomenclature><label>﻿</label><tp:taxon-name>
            <object-id xmlns:xlink="http://www.w3.org/1999/xlink" content-type="arpha" xlink:type="simple">F79BC4BC-532C-5A93-A8D8-6BA8B73F5BA6</object-id>
            <tp:taxon-name-part taxon-name-part-type="genus" reg="Buninotus">Buninotus</tp:taxon-name-part>
          </tp:taxon-name><tp:taxon-authority>Maldonado Capriles, 1981</tp:taxon-authority></tp:nomenclature><tp:treatment-sec sec-type="remarks" id="SECID0EIPAC"><title>Remarks.</title><p>In 1981, Maldonado Capriles described <italic><tp:taxon-name><tp:taxon-name-part taxon-name-part-type="genus" reg="Buninotus">Buninotus</tp:taxon-name-part></tp:taxon-name></italic> as a monotypic genus, designating <italic><tp:taxon-name><tp:taxon-name-part taxon-name-part-type="genus" reg="Buninotus">B.</tp:taxon-name-part><tp:taxon-name-part taxon-name-part-type="species" reg="niger">niger</tp:taxon-name-part></tp:taxon-name></italic> as its type species. He outlined the following as the main characteristics of the genus: the body is mostly black, shiny, and predominantly glabrous; a subglobose posterior lobe on the head; only the first [visible] segment of the labium is spined; scutellum with a long inclined spine; mesoscutum with a short, broad, spinelike elevation. The fore coxa, femur, and tibia are spined, with the tibia curved. The forewing exhibits four closed cells.</p><p>Some characteristics recorded in <xref ref-type="bibr" rid="B11">Maldonado Capriles’s (1981</xref>: 404, 406) description of the genus being a female, deserves to be mentioned, such as: the “tylus” [clypeus] as “ending in a sharp spine that slightly surpasses [the] apex of [the] jugae. ... Legs: forecoxa with a strong “s-spine near base on anterior side, 3 strong s-spines on rear of inner face; trochanter with four s-spines along inner-lower surface, femur ... with 5 s-spines along upper surface ...; lower inner surface with 5 s-spines of nearly equal size ...; tibia strongly curved on lateral aspect ..., four long s-spines on inner side, the basal the shortest ...”</p><p><xref ref-type="bibr" rid="B3">Castro-Huertas et al. (2023)</xref> stated that <italic><tp:taxon-name><tp:taxon-name-part taxon-name-part-type="genus" reg="Buninotus">Buninotus</tp:taxon-name-part></tp:taxon-name></italic> could be characterized by the first and second visible labial segments with a pair of spiniform setae and strong setae, respectively; the anterior lobe of pronotum with four protuberances [“humps”], a pair on each anterior and posterior region. The humeral angles project into long spines; scutellum has a long and inclined process. The forelegs exhibit coxae, femora and tibiae with long spiniform setae; protibiae are curved. The meso and metafemora each have a pair of apically located spiniform setae. Additionally, the forewing is characterized by three closed cells.</p><p><bold>Comments.</bold> Although the venation of the wings is considered excellent for taxonomic characteristics at the generic and tribal levels in <tp:taxon-name><tp:taxon-name-part taxon-name-part-type="subfamily">Emesinae</tp:taxon-name-part></tp:taxon-name> (<xref ref-type="bibr" rid="B18">Wygodzinsky 1966</xref>) and has been extensively used to diagnose and/or separate supra-specific taxa, potential intra-specific variation might happen (<xref ref-type="bibr" rid="B5">Gil-Santana and Marques 2005</xref>) such as in the intra-specific variation in the number of cells in the forewing of <italic><tp:taxon-name><tp:taxon-name-part taxon-name-part-type="genus" reg="Mayemesa">Mayemesa</tp:taxon-name-part><tp:taxon-name-part taxon-name-part-type="species" reg="lapinhaensis">lapinhaensis</tp:taxon-name-part></tp:taxon-name></italic> (Wygodzinsky, 1950) (<tp:taxon-name><tp:taxon-name-part taxon-name-part-type="tribe">Emesini</tp:taxon-name-part></tp:taxon-name>) (<xref ref-type="bibr" rid="B6">Gil-Santana et al. 1999</xref>).</p><p>In regard to the number of closed cells in the forewing, there is a discrepancy between <xref ref-type="bibr" rid="B3">Castro-Huertas et al. (2023)</xref> statement, noting three closed cells, and the description and figure by <xref ref-type="bibr" rid="B11">Maldonado Capriles (1981)</xref>, which indicate four closed cells. Other authors, such as <xref ref-type="bibr" rid="B10">Gil-Santana et al. (2020)</xref>, have adhered to the original description in their key for <tp:taxon-name><tp:taxon-name-part taxon-name-part-type="subfamily">Saicinae</tp:taxon-name-part></tp:taxon-name> genera. <xref ref-type="bibr" rid="B3">Castro-Huertas et al. (2023</xref>: 50) justified their observation by stating that they “examined an image of the holotype of <italic><tp:taxon-name><tp:taxon-name-part taxon-name-part-type="genus" reg="Buninotus">B.</tp:taxon-name-part><tp:taxon-name-part taxon-name-part-type="species" reg="niger">niger</tp:taxon-name-part></tp:taxon-name></italic>, and it is very difficult to see the forewing vein structure without removing the forewings from the body because of the semi-hyaline to brown coloration. Using additional specimens of both <italic><tp:taxon-name><tp:taxon-name-part taxon-name-part-type="genus" reg="Buninotus">B.</tp:taxon-name-part><tp:taxon-name-part taxon-name-part-type="species" reg="niger">niger</tp:taxon-name-part></tp:taxon-name></italic> and <italic><tp:taxon-name><tp:taxon-name-part taxon-name-part-type="genus" reg="Buninotus">B.</tp:taxon-name-part><tp:taxon-name-part taxon-name-part-type="species" reg="palikur">palikur</tp:taxon-name-part></tp:taxon-name></italic>,” they removed the forewings and found three closed cells in both species. However, it is possible that, due to the deep blackish coloration of the holotype of <italic><tp:taxon-name><tp:taxon-name-part taxon-name-part-type="genus" reg="Buninotus">B.</tp:taxon-name-part><tp:taxon-name-part taxon-name-part-type="species" reg="niger">niger</tp:taxon-name-part></tp:taxon-name></italic>, the specimens examined by them as such may belong to a different species with a brownish general coloration (see below).</p><p>Examination of both the holotype and paratype of <italic><tp:taxon-name><tp:taxon-name-part taxon-name-part-type="genus" reg="Buninotus">B.</tp:taxon-name-part><tp:taxon-name-part taxon-name-part-type="species" reg="niger">niger</tp:taxon-name-part></tp:taxon-name></italic> (Figs <xref ref-type="fig" rid="F2">6</xref>, <xref ref-type="fig" rid="F2">7</xref>, <xref ref-type="fig" rid="F3">14</xref>) confirms that the veins near the base of the forewing are not united, thereby not forming a closed basal cell. Consequently, the forewing has only three closed cells in all specimens of <italic><tp:taxon-name><tp:taxon-name-part taxon-name-part-type="genus" reg="Buninotus">Buninotus</tp:taxon-name-part></tp:taxon-name></italic> examined, supporting the observations of <xref ref-type="bibr" rid="B3">Castro-Huertas et al. (2023)</xref>.</p><fig id="F2" position="float" orientation="portrait"><object-id xmlns:xlink="http://www.w3.org/1999/xlink" content-type="doi" xlink:type="simple">10.3897/zookeys.1213.118594.figures6-8</object-id><object-id xmlns:xlink="http://www.w3.org/1999/xlink" content-type="arpha" xlink:type="simple">FFA79096-3EBF-5BC1-AFE1-F32AA228D822</object-id><label>Figures 6–8.</label><caption><p><italic><tp:taxon-name><tp:taxon-name-part taxon-name-part-type="genus" reg="Buninotus">Buninotus</tp:taxon-name-part><tp:taxon-name-part taxon-name-part-type="species" reg="niger">niger</tp:taxon-name-part></tp:taxon-name></italic> Maldonado Capriles, 1981, female holotype deposited in <named-content xmlns:xlink="http://www.w3.org/1999/xlink" content-type="dwc:institutional_code" xlink:title="National Museum of Natural History" xlink:href="http://grbio.org/institution/smithsonian-institution-national-museum-natural-history" xlink:type="simple">NMNH</named-content><bold>6, 7</bold> forewings, dorsal view <bold>6</bold> basal two thirds <bold>7</bold> basal third <bold>8</bold> labels. Scale bars: 0.5 mm (<bold>6, 7</bold>).</p></caption><graphic xmlns:xlink="http://www.w3.org/1999/xlink" xlink:href="zookeys-1213-029_article-118594__-g002.jpg" position="float" orientation="portrait" xlink:type="simple" id="oo_1140939.jpg"><uri content-type="original_file" xlink:type="simple">https://binary.pensoft.net/fig/1140939</uri></graphic></fig><p>A striking characteristic of <italic><tp:taxon-name><tp:taxon-name-part taxon-name-part-type="genus" reg="Buninotus">Buninotus</tp:taxon-name-part></tp:taxon-name></italic> described and illustrated by <xref ref-type="bibr" rid="B11">Maldonado Capriles (1981</xref>: fig. 7), but in need of confirmation, is a spine on the apex of the clypeus (“tylus”). This feature was not mentioned or questioned by <xref ref-type="bibr" rid="B3">Castro-Huertas et al. (2023)</xref> when discussing the characteristics of the genus. According to our observations, this spine is completely absent in both the holotype and paratype (Figs <xref ref-type="fig" rid="F1">2–4</xref>, <xref ref-type="fig" rid="F3">11</xref>). It is possible that the whitish apical portion of the labrum of the holotype of <italic><tp:taxon-name><tp:taxon-name-part taxon-name-part-type="genus" reg="Buninotus">B.</tp:taxon-name-part><tp:taxon-name-part taxon-name-part-type="species" reg="niger">niger</tp:taxon-name-part></tp:taxon-name></italic>, which projects slightly forward (Figs <xref ref-type="fig" rid="F1">2–4</xref>), may have caused confusion for Maldonado Capriles when describing the specimen. Clearly, it is definitive that there is no apical sharp spine on the clypeus, as described by <xref ref-type="bibr" rid="B11">Maldonado Capriles (1981)</xref>.</p><p>The presence of a pair of spiniform setae and strong setae on first and second visible labial segments, respectively, is confirmed in the holotype of <italic><tp:taxon-name><tp:taxon-name-part taxon-name-part-type="genus" reg="Buninotus">B.</tp:taxon-name-part><tp:taxon-name-part taxon-name-part-type="species" reg="niger">niger</tp:taxon-name-part></tp:taxon-name></italic> (Fig. <xref ref-type="fig" rid="F1">3</xref>) and on a specimen of <italic><tp:taxon-name><tp:taxon-name-part taxon-name-part-type="genus" reg="Buninotus">B.</tp:taxon-name-part><tp:taxon-name-part taxon-name-part-type="species" reg="palikur">palikur</tp:taxon-name-part></tp:taxon-name></italic> from Brazil examined here (Fig. <xref ref-type="fig" rid="F4">17</xref>). In the paratype of <italic><tp:taxon-name><tp:taxon-name-part taxon-name-part-type="genus" reg="Buninotus">B.</tp:taxon-name-part><tp:taxon-name-part taxon-name-part-type="species" reg="niger">niger</tp:taxon-name-part></tp:taxon-name></italic> the setae of the second visible labial segment is not visible (Fig. <xref ref-type="fig" rid="F3">11</xref>); they may have broken off, but it was not possible ascertain if the insertion hole of these setae are present or not because the head is covered by hyphae of mold (Figs <xref ref-type="fig" rid="F3">10–12</xref>).</p><fig id="F3" position="float" orientation="portrait"><object-id xmlns:xlink="http://www.w3.org/1999/xlink" content-type="doi" xlink:type="simple">10.3897/zookeys.1213.118594.figures9-15</object-id><object-id xmlns:xlink="http://www.w3.org/1999/xlink" content-type="arpha" xlink:type="simple">0841B60F-6FC5-5759-A23B-03E38DD3722E</object-id><label>Figures 9–15.</label><caption><p><italic><tp:taxon-name><tp:taxon-name-part taxon-name-part-type="genus" reg="Buninotus">Buninotus</tp:taxon-name-part><tp:taxon-name-part taxon-name-part-type="species" reg="niger">niger</tp:taxon-name-part></tp:taxon-name></italic> Maldonado Capriles, 1981, female paratype deposited in <named-content xmlns:xlink="http://www.w3.org/1999/xlink" content-type="dwc:institutional_code" xlink:title="National Museum of Natural History" xlink:href="http://grbio.org/institution/smithsonian-institution-national-museum-natural-history" xlink:type="simple">NMNH</named-content><bold>9, 10</bold> dorsal view <bold>10, 11</bold> head <bold>11, 12</bold> lateral view <bold>11</bold> except upper surface <bold>12</bold> head and anterior portion of thorax <bold>13, 14</bold> dorsal view <bold>13</bold> pronotum <bold>14</bold> basal half of forewings <bold>15</bold> labels. Scale bars: 2.0 mm (<bold>9</bold>); 1.0 mm (<bold>14</bold>) 0.5 mm (<bold>12</bold>); 0.2 mm (<bold>10, 11, 13</bold>).</p></caption><graphic xmlns:xlink="http://www.w3.org/1999/xlink" xlink:href="zookeys-1213-029_article-118594__-g003.jpg" position="float" orientation="portrait" xlink:type="simple" id="oo_1140940.jpg"><uri content-type="original_file" xlink:type="simple">https://binary.pensoft.net/fig/1140940</uri></graphic></fig><p>Some portions of the type specimens and the specimen from Brazil are broken or missing, mainly on the legs, but, taking into account the remaining portions and the previous descriptions (<xref ref-type="bibr" rid="B11">Maldonado Capriles 1981</xref>; <xref ref-type="bibr" rid="B3">Castro-Huertas et al. 2023</xref>) and the examination of these specimens, the number and location of spiniform/strong setae of fore legs could be added to characterization of the genus in more detail as follows: fore coxae with a dorsobasal and three ventral spiniform setae; fore trochanters with four spiniform setae, midventrally; fore femora with two rows of five spiniform setae, one row on anterodorsal portion and other on anteroventral region; fore tibiae with four anterodorsal spiniform setae, the most basal being shorter than the following ones.</p></tp:treatment-sec><tp:treatment-sec sec-type="distribution" id="SECID0EFLAE"><title>Distribution.</title><p>Brazil (new record), French Guiana and Panama.</p></tp:treatment-sec><tp:treatment-sec><!--Section generated to contain objects referenced in tp:taxon-treatment.--><fig id="F1" position="float" orientation="portrait"><object-id xmlns:xlink="http://www.w3.org/1999/xlink" content-type="doi" xlink:type="simple">10.3897/zookeys.1213.118594.figures1-5</object-id><object-id xmlns:xlink="http://www.w3.org/1999/xlink" content-type="arpha" xlink:type="simple">731D12B1-AEEF-5FF1-BA18-D05C85B5620D</object-id><label>Figures 1–5.</label><caption><p><italic><tp:taxon-name><tp:taxon-name-part taxon-name-part-type="genus" reg="Buninotus">Buninotus</tp:taxon-name-part><tp:taxon-name-part taxon-name-part-type="species" reg="niger">niger</tp:taxon-name-part></tp:taxon-name></italic> Maldonado Capriles, 1981, female holotype deposited in <named-content xmlns:xlink="http://www.w3.org/1999/xlink" content-type="dwc:institutional_code" xlink:title="National Museum of Natural History" xlink:href="http://grbio.org/institution/smithsonian-institution-national-museum-natural-history" xlink:type="simple">NMNH</named-content><bold>1, 2</bold> dorsal view <bold>3–5</bold> lateral view <bold>2, 3</bold> head <bold>4</bold> head, anterior portion of prothorax and fore coxa <bold>5</bold> upper portion of hind lobe of pronotum and meso- and metathorax. Scale bars: 2.0 mm (<bold>1</bold>); 0.5 mm (<bold>2–5</bold>).</p></caption><graphic xmlns:xlink="http://www.w3.org/1999/xlink" xlink:href="zookeys-1213-029_article-118594__-g001.jpg" position="float" orientation="portrait" xlink:type="simple" id="oo_1140938.jpg"><uri content-type="original_file" xlink:type="simple">https://binary.pensoft.net/fig/1140938</uri></graphic></fig><fig id="F4" position="float" orientation="portrait"><object-id xmlns:xlink="http://www.w3.org/1999/xlink" content-type="doi" xlink:type="simple">10.3897/zookeys.1213.118594.figures16-21</object-id><object-id xmlns:xlink="http://www.w3.org/1999/xlink" content-type="arpha" xlink:type="simple">C0803371-F3BA-5FF3-A846-348FA87C55D8</object-id><label>Figures 16–21.</label><caption><p><italic><tp:taxon-name><tp:taxon-name-part taxon-name-part-type="genus" reg="Buninotus">Buninotus</tp:taxon-name-part><tp:taxon-name-part taxon-name-part-type="species" reg="palikur">palikur</tp:taxon-name-part></tp:taxon-name></italic> Castro-Huertas, Forero &amp; Melo, 2022, female specimen from Brazil <bold>16</bold> dorsal view <bold>17</bold> anterior portion of head, prothorax and some portions of the legs, lateroventral view <bold>18, 19</bold> lateral view <bold>18</bold> anterior portion of prothorax <bold>19</bold> spine of mesoscutum and scutellum <bold>20, 21</bold> dorsal view <bold>20</bold> hind lobe of pronotum and forewings <bold>21</bold> left fore tibia. Scale bars: 3.0 mm (<bold>16</bold>); 1.0 mm (<bold>20</bold>) 0.5 mm (<bold>17, 19, 21</bold>); 0.2 mm (<bold>18</bold>).</p></caption><graphic xmlns:xlink="http://www.w3.org/1999/xlink" xlink:href="zookeys-1213-029_article-118594__-g004.jpg" position="float" orientation="portrait" xlink:type="simple" id="oo_1140941.jpg"><uri content-type="original_file" xlink:type="simple">https://binary.pensoft.net/fig/1140941</uri></graphic></fig></tp:treatment-sec><ref-list><ref id="B11"><mixed-citation xmlns:xlink="http://www.w3.org/1999/xlink" xlink:type="simple"><person-group><name name-style="western"><surname>Maldonado Capriles</surname><given-names>J</given-names></name></person-group> (<year>1981</year>) <article-title>A new <italic><tp:taxon-name><tp:taxon-name-part taxon-name-part-type="genus">Ghilianella</tp:taxon-name-part></tp:taxon-name></italic> and a new saicine genus, <italic><tp:taxon-name><tp:taxon-name-part taxon-name-part-type="genus">Buninotus</tp:taxon-name-part></tp:taxon-name></italic> (<tp:taxon-name><tp:taxon-name-part taxon-name-part-type="order">Hemiptera</tp:taxon-name-part></tp:taxon-name>: <tp:taxon-name><tp:taxon-name-part taxon-name-part-type="family">Reduviidae</tp:taxon-name-part></tp:taxon-name>) from Panama.</article-title><source>The Journal of Agriculture of the University of Puerto Rico</source><volume>65</volume>(<issue>4</issue>): <fpage>401</fpage>–<lpage>407</lpage>. <ext-link xlink:href="10.46429/jaupr.v65i4.7620" ext-link-type="doi" xlink:type="simple">https://doi.org/10.46429/jaupr.v65i4.7620</ext-link></mixed-citation></ref><ref id="B3"><mixed-citation xmlns:xlink="http://www.w3.org/1999/xlink" xlink:type="simple"><person-group><name name-style="western"><surname>Castro-Huertas</surname><given-names>V</given-names></name><name name-style="western"><surname>Forero</surname><given-names>D</given-names></name><name name-style="western"><surname>Melo</surname><given-names>MC</given-names></name></person-group> (<year>2023</year>) <article-title>New Neotropical <tp:taxon-name><tp:taxon-name-part taxon-name-part-type="subfamily">Saicinae</tp:taxon-name-part></tp:taxon-name>: new species of <italic><tp:taxon-name><tp:taxon-name-part taxon-name-part-type="genus">Buninotus</tp:taxon-name-part></tp:taxon-name></italic> Maldonado Capriles, <italic><tp:taxon-name><tp:taxon-name-part taxon-name-part-type="genus">Caprilesia</tp:taxon-name-part></tp:taxon-name></italic> Gil-Santana, Marques &amp; Costa, and <italic><tp:taxon-name><tp:taxon-name-part taxon-name-part-type="genus">Pseudosaica</tp:taxon-name-part></tp:taxon-name></italic> Blinn (<tp:taxon-name><tp:taxon-name-part taxon-name-part-type="order">Hemiptera</tp:taxon-name-part></tp:taxon-name>: <tp:taxon-name><tp:taxon-name-part taxon-name-part-type="family">Reduviidae</tp:taxon-name-part></tp:taxon-name>). Annales de la Société entomologique de France (N.S.</article-title><source>)</source><volume>59</volume>: <fpage>45</fpage>–<lpage>64</lpage>. <ext-link xlink:href="10.1080/00379271.2022.2147864" ext-link-type="doi" xlink:type="simple">https://doi.org/10.1080/00379271.2022.2147864</ext-link> [Published online on 20 December 2022]</mixed-citation></ref><ref id="B18"><mixed-citation xmlns:xlink="http://www.w3.org/1999/xlink" xlink:type="simple"><person-group><name name-style="western"><surname>Wygodzinsky</surname><given-names>P</given-names></name></person-group> (<year>1966</year>) <article-title>A monograph of the <tp:taxon-name><tp:taxon-name-part taxon-name-part-type="subfamily">Emesinae</tp:taxon-name-part></tp:taxon-name> (<tp:taxon-name><tp:taxon-name-part taxon-name-part-type="family">Reduviidae</tp:taxon-name-part></tp:taxon-name>, <tp:taxon-name><tp:taxon-name-part taxon-name-part-type="order">Hemiptera</tp:taxon-name-part></tp:taxon-name>).</article-title><source>Bulletin of the American Museum of Natural History</source><volume>133</volume>: <fpage>1</fpage>–<lpage>614</lpage>.</mixed-citation></ref><ref id="B5"><mixed-citation xmlns:xlink="http://www.w3.org/1999/xlink" xlink:type="simple"><person-group><name name-style="western"><surname>Gil-Santana</surname><given-names>HR</given-names></name><name name-style="western"><surname>Marques</surname><given-names>OM</given-names></name></person-group> (<year>2005</year>) <article-title>Primeiro registro de <italic><tp:taxon-name><tp:taxon-name-part taxon-name-part-type="genus">Saica</tp:taxon-name-part><tp:taxon-name-part taxon-name-part-type="species">apicalis</tp:taxon-name-part></tp:taxon-name></italic> Osborn &amp; Drake para o Brasil e <italic><tp:taxon-name><tp:taxon-name-part taxon-name-part-type="genus">Pseudosaica</tp:taxon-name-part><tp:taxon-name-part taxon-name-part-type="species">florida</tp:taxon-name-part></tp:taxon-name></italic> (Barber), com notas taxonômicas e chave para os gêneros de <tp:taxon-name><tp:taxon-name-part taxon-name-part-type="subfamily">Saicinae</tp:taxon-name-part></tp:taxon-name> do Brasil (<tp:taxon-name><tp:taxon-name-part taxon-name-part-type="order">Hemiptera</tp:taxon-name-part></tp:taxon-name>, <tp:taxon-name><tp:taxon-name-part taxon-name-part-type="family">Reduviidae</tp:taxon-name-part></tp:taxon-name>).</article-title><source>Revista Brasileira de Zoologia</source><volume>22</volume>(<issue>2</issue>): <fpage>405</fpage>–<lpage>409</lpage>. <ext-link xlink:href="10.1590/S0101-81752005000200015" ext-link-type="doi" xlink:type="simple">https://doi.org/10.1590/S0101-81752005000200015</ext-link></mixed-citation></ref><ref id="B6"><mixed-citation xmlns:xlink="http://www.w3.org/1999/xlink" xlink:type="simple"><person-group><name name-style="western"><surname>Gil-Santana</surname><given-names>HR</given-names></name><name name-style="western"><surname>Zeraik</surname><given-names>SO</given-names></name><name name-style="western"><surname>Costa</surname><given-names>LAA</given-names></name></person-group> (<year>1999</year>) <article-title>Sinonimização dos gêneros <italic><tp:taxon-name><tp:taxon-name-part taxon-name-part-type="genus">Amilcaria</tp:taxon-name-part></tp:taxon-name></italic> Wygodzinsky, 1950 e <italic><tp:taxon-name><tp:taxon-name-part taxon-name-part-type="genus">Mayemesa</tp:taxon-name-part></tp:taxon-name></italic> Wygodzinsky, 1945 e descrição do macho de <italic><tp:taxon-name><tp:taxon-name-part taxon-name-part-type="genus">M.</tp:taxon-name-part><tp:taxon-name-part taxon-name-part-type="species">lapinhaensis</tp:taxon-name-part></tp:taxon-name></italic> (Wygodzinsky, 1950), combinação nova (<tp:taxon-name><tp:taxon-name-part taxon-name-part-type="order">Hemiptera</tp:taxon-name-part></tp:taxon-name>, <tp:taxon-name><tp:taxon-name-part taxon-name-part-type="family">Reduviidae</tp:taxon-name-part></tp:taxon-name>, <tp:taxon-name><tp:taxon-name-part taxon-name-part-type="subfamily">Emesinae</tp:taxon-name-part></tp:taxon-name>). Boletim do Museu Nacional, Nova Série.</article-title><source>Zoologia</source><volume>400</volume>: <fpage>1</fpage>–<lpage>10</lpage>.</mixed-citation></ref><ref id="B10"><mixed-citation xmlns:xlink="http://www.w3.org/1999/xlink" xlink:type="simple"><person-group><name name-style="western"><surname>Gil-Santana</surname><given-names>HR</given-names></name><name name-style="western"><surname>Oliveira</surname><given-names>J</given-names></name><name name-style="western"><surname>Zampaulo</surname><given-names>RA</given-names></name></person-group> (<year>2020</year>) <article-title><italic><tp:taxon-name><tp:taxon-name-part taxon-name-part-type="genus">Quasitagalis</tp:taxon-name-part><tp:taxon-name-part taxon-name-part-type="species">afonsoi</tp:taxon-name-part></tp:taxon-name></italic>, a new genus and a new species of <tp:taxon-name><tp:taxon-name-part taxon-name-part-type="subfamily">Saicinae</tp:taxon-name-part></tp:taxon-name> (<tp:taxon-name><tp:taxon-name-part taxon-name-part-type="order">Hemiptera</tp:taxon-name-part></tp:taxon-name>, <tp:taxon-name><tp:taxon-name-part taxon-name-part-type="family">Reduviidae</tp:taxon-name-part></tp:taxon-name>) inhabiting a cave in Brazil, with an updated key to the genera of <tp:taxon-name><tp:taxon-name-part taxon-name-part-type="subfamily">Saicinae</tp:taxon-name-part></tp:taxon-name> of the New World.</article-title><source>ZooKeys</source><volume>966</volume>: <fpage>9</fpage>–<lpage>39</lpage>. <ext-link xlink:href="10.3897/zookeys.966.52930" ext-link-type="doi" xlink:type="simple">https://doi.org/10.3897/zookeys.966.52930</ext-link></mixed-citation></ref></ref-list></tp:taxon-treatment>
