# Supplementary material for: ﻿First record of Buninotus Maldonado Capriles and B.palikur Castro-Huertas, Forero & Melo from Brazil, with taxonomic notes (Hemiptera, Reduviidae, Emesinae) and an updated key to the genera of Saicini of the New World
Source: Zookeys. 2024 Sep 25;1213:29–39. doi: 10.3897/zookeys.1213.118594 (PMC11447457; doi:10.3897/zookeys.1213.118594)
Supplement: XML Treatment for Buninotus niger [file zookeys.1213.118594-treatment2.xml]

<!DOCTYPE tp:taxon-treatment
  PUBLIC "-//TaxonX//DTD Taxonomic Treatment Publishing DTD v0 20100105//EN" "tax-treatment-NSO.dtd">
<tp:taxon-treatment xmlns:tp="http://www.plazi.org/taxpub"><tp:treatment-meta><kwd-group><label>Taxon classification</label><kwd>
              <named-content content-type="kingdom">Animalia</named-content>
            </kwd><kwd>
              <named-content content-type="order">Hemiptera</named-content>
            </kwd><kwd>
              <named-content content-type="family">Reduviidae</named-content>
            </kwd></kwd-group><mixed-citation publication-type="journal"><person-group><name><surname>Gil-Santana</surname><given-names>Hélcio R.</given-names></name><name><surname>Oliveira</surname><given-names>Jader</given-names></name></person-group><article-title>﻿First record of <italic><tp:taxon-name><tp:taxon-name-part taxon-name-part-type="genus" reg="Buninotus">Buninotus</tp:taxon-name-part></tp:taxon-name></italic> Maldonado Capriles and <italic><tp:taxon-name><tp:taxon-name-part taxon-name-part-type="genus" reg="Buninotus">B.</tp:taxon-name-part><tp:taxon-name-part taxon-name-part-type="species" reg="palikur">palikur</tp:taxon-name-part></tp:taxon-name></italic> Castro-Huertas, Forero &amp; Melo from Brazil, with taxonomic notes (<tp:taxon-name><tp:taxon-name-part taxon-name-part-type="order">Hemiptera</tp:taxon-name-part></tp:taxon-name>, <tp:taxon-name><tp:taxon-name-part taxon-name-part-type="family">Reduviidae</tp:taxon-name-part></tp:taxon-name>, <tp:taxon-name><tp:taxon-name-part taxon-name-part-type="subfamily">Emesinae</tp:taxon-name-part></tp:taxon-name>) and an updated key to the genera of <tp:taxon-name><tp:taxon-name-part taxon-name-part-type="tribe">Saicini</tp:taxon-name-part></tp:taxon-name> of the New World</article-title><source>Zookeys</source><day>25</day><month>09</month><year>2024</year><volume>1213</volume><fpage>29</fpage><lpage>39</lpage><pub-id pub-id-type="doi">10.3897/zookeys.1213.118594</pub-id></mixed-citation></tp:treatment-meta><tp:nomenclature><label>﻿</label><tp:taxon-name>
            <object-id xmlns:xlink="http://www.w3.org/1999/xlink" content-type="arpha" xlink:type="simple">888C1F43-22F5-5674-9352-8C3AACE7DB78</object-id>
            <tp:taxon-name-part taxon-name-part-type="genus" reg="Buninotus">Buninotus</tp:taxon-name-part>
            <tp:taxon-name-part taxon-name-part-type="species" reg="niger">niger</tp:taxon-name-part>
          </tp:taxon-name><tp:taxon-authority>Maldonado Capriles, 1981</tp:taxon-authority><xref ref-type="fig" rid="F1">Figs 1–5</xref><xref ref-type="fig" rid="F2">, 6–8</xref><xref ref-type="fig" rid="F3">, 9–15</xref></tp:nomenclature><tp:treatment-sec sec-type="type material" id="SECID0E2MAE"><title>Type material examined.</title><p><italic><tp:taxon-name><tp:taxon-name-part taxon-name-part-type="genus" reg="Buninotus">Buninotus</tp:taxon-name-part><tp:taxon-name-part taxon-name-part-type="species" reg="niger">niger</tp:taxon-name-part></tp:taxon-name></italic>. <bold><italic>Female holotype</italic></bold>: [printed label:] Panama-Chiriqui / Fortuna, 1050 m. / <named-content xmlns:xlink="http://www.w3.org/1999/xlink" content-type="dwc:verbatimCoordinates" xlink:type="simple"><named-content content-type="geo-json" specific-use="{&#34;type&#34;:&#34;Point&#34;,&#34;coordinates&#34;:[-82.250000,8.733333]}" id="NCID0ESNAE" xlink:type="simple">8 44'N;82 15'W</named-content></named-content>, / [handwritten:] ?2 [printed:] - [handwritten:] July [printed:] -197 [handwritten:] 7 / Henk Wolda // [handwritten label:] <italic><tp:taxon-name><tp:taxon-name-part taxon-name-part-type="genus" reg="Buninotus">Buninotus</tp:taxon-name-part></tp:taxon-name></italic> / <italic><tp:taxon-name><tp:taxon-name-part taxon-name-part-type="genus" reg="Buninotus"/><tp:taxon-name-part taxon-name-part-type="species" reg="niger">niger</tp:taxon-name-part></tp:taxon-name></italic> [in red:] TYPE / 1978 Maldonado // [printed red label:] HOLOTYPE // [printed label:] [at left side:] USNM_ENT [at right side:] QR CODE / UCR_ENT 00008023; <bold><italic>Female paratype</italic></bold>: [printed label:] Panama-Chiriqui / Fortuna, 1050 m. / <named-content xmlns:xlink="http://www.w3.org/1999/xlink" content-type="dwc:verbatimCoordinates" xlink:type="simple"><named-content content-type="geo-json" specific-use="{&#34;type&#34;:&#34;Point&#34;,&#34;coordinates&#34;:[-82.250000,8.733333]}" id="NCID0EOOAE" xlink:type="simple">8 44'N;82 15'W</named-content></named-content>, / [handwritten:] 10 [printed:] - [handwritten:] Nov [printed:] -197 [handwritten:] 6 / Henk Wolda // [handwritten:] <italic><tp:taxon-name><tp:taxon-name-part taxon-name-part-type="genus" reg="Buninotus">Buninotus</tp:taxon-name-part></tp:taxon-name></italic> / <italic><tp:taxon-name><tp:taxon-name-part taxon-name-part-type="genus" reg="Buninotus"/><tp:taxon-name-part taxon-name-part-type="species" reg="niger">niger</tp:taxon-name-part></tp:taxon-name></italic> / Maldonado / [printed:] det. J. Maldonado C. [handwritten:] 81 // [printed label:] Drake Colln ex / J. Maldonado C. / Coll. 1996 // [printed red faded label:] PARATYPE // [printed label:] USNMENT / QR CODE / 01918179 (<named-content xmlns:xlink="http://www.w3.org/1999/xlink" content-type="dwc:institutional_code" xlink:title="National Museum of Natural History" xlink:href="http://grbio.org/institution/smithsonian-institution-national-museum-natural-history" xlink:type="simple">NMNH</named-content>).</p><p><xref ref-type="bibr" rid="B11">Maldonado Capriles (1981)</xref> described <italic><tp:taxon-name><tp:taxon-name-part taxon-name-part-type="genus" reg="Buninotus">B.</tp:taxon-name-part><tp:taxon-name-part taxon-name-part-type="species" reg="niger">niger</tp:taxon-name-part></tp:taxon-name></italic> based on two females from Panama (Figs <xref ref-type="fig" rid="F1">1</xref>–<xref ref-type="fig" rid="F2">7</xref>, <xref ref-type="fig" rid="F3">9–14</xref>). It seems like the definition of the species coloration was primarily based on the holotype, which is deep blackish and aligns with other details recorded by <xref ref-type="bibr" rid="B11">Maldonado Capriles (1981)</xref> (Figs <xref ref-type="fig" rid="F1">1</xref>–<xref ref-type="fig" rid="F2">7</xref>). In contrast, the paratype exhibits a general pale-brownish coloration that does not match the aforementioned description (Figs <xref ref-type="fig" rid="F3">9–14</xref>).</p><p>Castro-Huertas (2023) examined four females of <italic><tp:taxon-name><tp:taxon-name-part taxon-name-part-type="genus" reg="Buninotus">Buninotus</tp:taxon-name-part></tp:taxon-name></italic> from Panama, also identified them as <italic><tp:taxon-name><tp:taxon-name-part taxon-name-part-type="genus" reg="Buninotus">B.</tp:taxon-name-part><tp:taxon-name-part taxon-name-part-type="species" reg="niger">niger</tp:taxon-name-part></tp:taxon-name></italic>, and noted a dark-brownish general coloration.</p></tp:treatment-sec><tp:treatment-sec sec-type="comments" id="SECID0EJRAE"><title>Comments.</title><p>The holotype of <italic><tp:taxon-name><tp:taxon-name-part taxon-name-part-type="genus" reg="Buninotus">B.</tp:taxon-name-part><tp:taxon-name-part taxon-name-part-type="species" reg="niger">niger</tp:taxon-name-part></tp:taxon-name></italic> exhibits a characteristic not observed in any other specimen of <italic><tp:taxon-name><tp:taxon-name-part taxon-name-part-type="genus" reg="Buninotus">Buninotus</tp:taxon-name-part></tp:taxon-name></italic> so far: a deep blackish, piceous general coloration (Figs <xref ref-type="fig" rid="F1">1</xref>–<xref ref-type="fig" rid="F2">6</xref>). In contrast, all other specimens of <italic><tp:taxon-name><tp:taxon-name-part taxon-name-part-type="genus" reg="Buninotus">Buninotus</tp:taxon-name-part></tp:taxon-name></italic> display a general brownish coloration (<xref ref-type="bibr" rid="B3">Castro-Huertas et al. 2023</xref>; Figs <xref ref-type="fig" rid="F4">16–20</xref>), including the paratype of <italic><tp:taxon-name><tp:taxon-name-part taxon-name-part-type="genus" reg="Buninotus">B.</tp:taxon-name-part><tp:taxon-name-part taxon-name-part-type="species" reg="niger">niger</tp:taxon-name-part></tp:taxon-name></italic> (Figs <xref ref-type="fig" rid="F3">9</xref>, <xref ref-type="fig" rid="F3">13</xref>). Additionally, the spiniform setae of the femur [only the left one was present when examined] are longer (Fig. <xref ref-type="fig" rid="F1">1</xref>) than those of the paratype (Fig. <xref ref-type="fig" rid="F3">9</xref>). Therefore, it is hypothesized here that the paratype of <italic><tp:taxon-name><tp:taxon-name-part taxon-name-part-type="genus" reg="Buninotus">B.</tp:taxon-name-part><tp:taxon-name-part taxon-name-part-type="species" reg="niger">niger</tp:taxon-name-part></tp:taxon-name></italic> belongs to a different species than that of the holotype. In this case, the specimens identified by <xref ref-type="bibr" rid="B3">Castro-Huertas et al. (2023)</xref> as <italic><tp:taxon-name><tp:taxon-name-part taxon-name-part-type="genus" reg="Buninotus">B.</tp:taxon-name-part><tp:taxon-name-part taxon-name-part-type="species" reg="niger">niger</tp:taxon-name-part></tp:taxon-name></italic> probably belong to this undescribed species. Finding more specimens, preferably including males, may help in confirming or disproving the hypothesis made here.</p><fig id="F4" position="float" orientation="portrait"><object-id xmlns:xlink="http://www.w3.org/1999/xlink" content-type="doi" xlink:type="simple">10.3897/zookeys.1213.118594.figures16-21</object-id><object-id xmlns:xlink="http://www.w3.org/1999/xlink" content-type="arpha" xlink:type="simple">C0803371-F3BA-5FF3-A846-348FA87C55D8</object-id><label>Figures 16–21.</label><caption><p><italic><tp:taxon-name><tp:taxon-name-part taxon-name-part-type="genus" reg="Buninotus">Buninotus</tp:taxon-name-part><tp:taxon-name-part taxon-name-part-type="species" reg="palikur">palikur</tp:taxon-name-part></tp:taxon-name></italic> Castro-Huertas, Forero &amp; Melo, 2022, female specimen from Brazil <bold>16</bold> dorsal view <bold>17</bold> anterior portion of head, prothorax and some portions of the legs, lateroventral view <bold>18, 19</bold> lateral view <bold>18</bold> anterior portion of prothorax <bold>19</bold> spine of mesoscutum and scutellum <bold>20, 21</bold> dorsal view <bold>20</bold> hind lobe of pronotum and forewings <bold>21</bold> left fore tibia. Scale bars: 3.0 mm (<bold>16</bold>); 1.0 mm (<bold>20</bold>) 0.5 mm (<bold>17, 19, 21</bold>); 0.2 mm (<bold>18</bold>).</p></caption><graphic xmlns:xlink="http://www.w3.org/1999/xlink" xlink:href="zookeys-1213-029_article-118594__-g004.jpg" position="float" orientation="portrait" xlink:type="simple" id="oo_1140941.jpg"><uri content-type="original_file" xlink:type="simple">https://binary.pensoft.net/fig/1140941</uri></graphic></fig></tp:treatment-sec><tp:treatment-sec sec-type="distribution" id="SECID0E4VAE"><title>Distribution.</title><p>Panama.</p></tp:treatment-sec><tp:treatment-sec><!--Section generated to contain objects referenced in tp:taxon-treatment.--><fig id="F1" position="float" orientation="portrait"><object-id xmlns:xlink="http://www.w3.org/1999/xlink" content-type="doi" xlink:type="simple">10.3897/zookeys.1213.118594.figures1-5</object-id><object-id xmlns:xlink="http://www.w3.org/1999/xlink" content-type="arpha" xlink:type="simple">731D12B1-AEEF-5FF1-BA18-D05C85B5620D</object-id><label>Figures 1–5.</label><caption><p><italic><tp:taxon-name><tp:taxon-name-part taxon-name-part-type="genus" reg="Buninotus">Buninotus</tp:taxon-name-part><tp:taxon-name-part taxon-name-part-type="species" reg="niger">niger</tp:taxon-name-part></tp:taxon-name></italic> Maldonado Capriles, 1981, female holotype deposited in <named-content xmlns:xlink="http://www.w3.org/1999/xlink" content-type="dwc:institutional_code" xlink:title="National Museum of Natural History" xlink:href="http://grbio.org/institution/smithsonian-institution-national-museum-natural-history" xlink:type="simple">NMNH</named-content><bold>1, 2</bold> dorsal view <bold>3–5</bold> lateral view <bold>2, 3</bold> head <bold>4</bold> head, anterior portion of prothorax and fore coxa <bold>5</bold> upper portion of hind lobe of pronotum and meso- and metathorax. Scale bars: 2.0 mm (<bold>1</bold>); 0.5 mm (<bold>2–5</bold>).</p></caption><graphic xmlns:xlink="http://www.w3.org/1999/xlink" xlink:href="zookeys-1213-029_article-118594__-g001.jpg" position="float" orientation="portrait" xlink:type="simple" id="oo_1140938.jpg"><uri content-type="original_file" xlink:type="simple">https://binary.pensoft.net/fig/1140938</uri></graphic></fig><fig id="F2" position="float" orientation="portrait"><object-id xmlns:xlink="http://www.w3.org/1999/xlink" content-type="doi" xlink:type="simple">10.3897/zookeys.1213.118594.figures6-8</object-id><object-id xmlns:xlink="http://www.w3.org/1999/xlink" content-type="arpha" xlink:type="simple">FFA79096-3EBF-5BC1-AFE1-F32AA228D822</object-id><label>Figures 6–8.</label><caption><p><italic><tp:taxon-name><tp:taxon-name-part taxon-name-part-type="genus" reg="Buninotus">Buninotus</tp:taxon-name-part><tp:taxon-name-part taxon-name-part-type="species" reg="niger">niger</tp:taxon-name-part></tp:taxon-name></italic> Maldonado Capriles, 1981, female holotype deposited in <named-content xmlns:xlink="http://www.w3.org/1999/xlink" content-type="dwc:institutional_code" xlink:title="National Museum of Natural History" xlink:href="http://grbio.org/institution/smithsonian-institution-national-museum-natural-history" xlink:type="simple">NMNH</named-content><bold>6, 7</bold> forewings, dorsal view <bold>6</bold> basal two thirds <bold>7</bold> basal third <bold>8</bold> labels. Scale bars: 0.5 mm (<bold>6, 7</bold>).</p></caption><graphic xmlns:xlink="http://www.w3.org/1999/xlink" xlink:href="zookeys-1213-029_article-118594__-g002.jpg" position="float" orientation="portrait" xlink:type="simple" id="oo_1140939.jpg"><uri content-type="original_file" xlink:type="simple">https://binary.pensoft.net/fig/1140939</uri></graphic></fig><fig id="F3" position="float" orientation="portrait"><object-id xmlns:xlink="http://www.w3.org/1999/xlink" content-type="doi" xlink:type="simple">10.3897/zookeys.1213.118594.figures9-15</object-id><object-id xmlns:xlink="http://www.w3.org/1999/xlink" content-type="arpha" xlink:type="simple">0841B60F-6FC5-5759-A23B-03E38DD3722E</object-id><label>Figures 9–15.</label><caption><p><italic><tp:taxon-name><tp:taxon-name-part taxon-name-part-type="genus" reg="Buninotus">Buninotus</tp:taxon-name-part><tp:taxon-name-part taxon-name-part-type="species" reg="niger">niger</tp:taxon-name-part></tp:taxon-name></italic> Maldonado Capriles, 1981, female paratype deposited in <named-content xmlns:xlink="http://www.w3.org/1999/xlink" content-type="dwc:institutional_code" xlink:title="National Museum of Natural History" xlink:href="http://grbio.org/institution/smithsonian-institution-national-museum-natural-history" xlink:type="simple">NMNH</named-content><bold>9, 10</bold> dorsal view <bold>10, 11</bold> head <bold>11, 12</bold> lateral view <bold>11</bold> except upper surface <bold>12</bold> head and anterior portion of thorax <bold>13, 14</bold> dorsal view <bold>13</bold> pronotum <bold>14</bold> basal half of forewings <bold>15</bold> labels. Scale bars: 2.0 mm (<bold>9</bold>); 1.0 mm (<bold>14</bold>) 0.5 mm (<bold>12</bold>); 0.2 mm (<bold>10, 11, 13</bold>).</p></caption><graphic xmlns:xlink="http://www.w3.org/1999/xlink" xlink:href="zookeys-1213-029_article-118594__-g003.jpg" position="float" orientation="portrait" xlink:type="simple" id="oo_1140940.jpg"><uri content-type="original_file" xlink:type="simple">https://binary.pensoft.net/fig/1140940</uri></graphic></fig></tp:treatment-sec><ref-list><ref id="B11"><mixed-citation xmlns:xlink="http://www.w3.org/1999/xlink" xlink:type="simple"><person-group><name name-style="western"><surname>Maldonado Capriles</surname><given-names>J</given-names></name></person-group> (<year>1981</year>) <article-title>A new <italic><tp:taxon-name><tp:taxon-name-part taxon-name-part-type="genus">Ghilianella</tp:taxon-name-part></tp:taxon-name></italic> and a new saicine genus, <italic><tp:taxon-name><tp:taxon-name-part taxon-name-part-type="genus">Buninotus</tp:taxon-name-part></tp:taxon-name></italic> (<tp:taxon-name><tp:taxon-name-part taxon-name-part-type="order">Hemiptera</tp:taxon-name-part></tp:taxon-name>: <tp:taxon-name><tp:taxon-name-part taxon-name-part-type="family">Reduviidae</tp:taxon-name-part></tp:taxon-name>) from Panama.</article-title><source>The Journal of Agriculture of the University of Puerto Rico</source><volume>65</volume>(<issue>4</issue>): <fpage>401</fpage>–<lpage>407</lpage>. <ext-link xlink:href="10.46429/jaupr.v65i4.7620" ext-link-type="doi" xlink:type="simple">https://doi.org/10.46429/jaupr.v65i4.7620</ext-link></mixed-citation></ref><ref id="B3"><mixed-citation xmlns:xlink="http://www.w3.org/1999/xlink" xlink:type="simple"><person-group><name name-style="western"><surname>Castro-Huertas</surname><given-names>V</given-names></name><name name-style="western"><surname>Forero</surname><given-names>D</given-names></name><name name-style="western"><surname>Melo</surname><given-names>MC</given-names></name></person-group> (<year>2023</year>) <article-title>New Neotropical <tp:taxon-name><tp:taxon-name-part taxon-name-part-type="subfamily">Saicinae</tp:taxon-name-part></tp:taxon-name>: new species of <italic><tp:taxon-name><tp:taxon-name-part taxon-name-part-type="genus">Buninotus</tp:taxon-name-part></tp:taxon-name></italic> Maldonado Capriles, <italic><tp:taxon-name><tp:taxon-name-part taxon-name-part-type="genus">Caprilesia</tp:taxon-name-part></tp:taxon-name></italic> Gil-Santana, Marques &amp; Costa, and <italic><tp:taxon-name><tp:taxon-name-part taxon-name-part-type="genus">Pseudosaica</tp:taxon-name-part></tp:taxon-name></italic> Blinn (<tp:taxon-name><tp:taxon-name-part taxon-name-part-type="order">Hemiptera</tp:taxon-name-part></tp:taxon-name>: <tp:taxon-name><tp:taxon-name-part taxon-name-part-type="family">Reduviidae</tp:taxon-name-part></tp:taxon-name>). Annales de la Société entomologique de France (N.S.</article-title><source>)</source><volume>59</volume>: <fpage>45</fpage>–<lpage>64</lpage>. <ext-link xlink:href="10.1080/00379271.2022.2147864" ext-link-type="doi" xlink:type="simple">https://doi.org/10.1080/00379271.2022.2147864</ext-link> [Published online on 20 December 2022]</mixed-citation></ref></ref-list></tp:taxon-treatment>
