# Supplementary material for: ﻿First record of Buninotus Maldonado Capriles and B.palikur Castro-Huertas, Forero & Melo from Brazil, with taxonomic notes (Hemiptera, Reduviidae, Emesinae) and an updated key to the genera of Saicini of the New World
Source: Zookeys. 2024 Sep 25;1213:29–39. doi: 10.3897/zookeys.1213.118594 (PMC11447457; doi:10.3897/zookeys.1213.118594)
Supplement: XML Treatment for Buninotus palikur [file zookeys.1213.118594-treatment3.xml]

<!DOCTYPE tp:taxon-treatment
  PUBLIC "-//TaxonX//DTD Taxonomic Treatment Publishing DTD v0 20100105//EN" "tax-treatment-NSO.dtd">
<tp:taxon-treatment xmlns:tp="http://www.plazi.org/taxpub"><tp:treatment-meta><kwd-group><label>Taxon classification</label><kwd>
              <named-content content-type="kingdom">Animalia</named-content>
            </kwd><kwd>
              <named-content content-type="order">Hemiptera</named-content>
            </kwd><kwd>
              <named-content content-type="family">Reduviidae</named-content>
            </kwd></kwd-group><mixed-citation publication-type="journal"><person-group><name><surname>Gil-Santana</surname><given-names>Hélcio R.</given-names></name><name><surname>Oliveira</surname><given-names>Jader</given-names></name></person-group><article-title>﻿First record of <italic><tp:taxon-name><tp:taxon-name-part taxon-name-part-type="genus" reg="Buninotus">Buninotus</tp:taxon-name-part></tp:taxon-name></italic> Maldonado Capriles and <italic><tp:taxon-name><tp:taxon-name-part taxon-name-part-type="genus" reg="Buninotus">B.</tp:taxon-name-part><tp:taxon-name-part taxon-name-part-type="species" reg="palikur">palikur</tp:taxon-name-part></tp:taxon-name></italic> Castro-Huertas, Forero &amp; Melo from Brazil, with taxonomic notes (<tp:taxon-name><tp:taxon-name-part taxon-name-part-type="order">Hemiptera</tp:taxon-name-part></tp:taxon-name>, <tp:taxon-name><tp:taxon-name-part taxon-name-part-type="family">Reduviidae</tp:taxon-name-part></tp:taxon-name>, <tp:taxon-name><tp:taxon-name-part taxon-name-part-type="subfamily">Emesinae</tp:taxon-name-part></tp:taxon-name>) and an updated key to the genera of <tp:taxon-name><tp:taxon-name-part taxon-name-part-type="tribe">Saicini</tp:taxon-name-part></tp:taxon-name> of the New World</article-title><source>Zookeys</source><day>25</day><month>09</month><year>2024</year><volume>1213</volume><fpage>29</fpage><lpage>39</lpage><pub-id pub-id-type="doi">10.3897/zookeys.1213.118594</pub-id></mixed-citation></tp:treatment-meta><tp:nomenclature><label>﻿</label><tp:taxon-name>
            <object-id xmlns:xlink="http://www.w3.org/1999/xlink" content-type="arpha" xlink:type="simple">0DBFCA8F-B969-5386-A9B7-F0371870AABE</object-id>
            <tp:taxon-name-part taxon-name-part-type="genus" reg="Buninotus">Buninotus</tp:taxon-name-part>
            <tp:taxon-name-part taxon-name-part-type="species" reg="palikur">palikur</tp:taxon-name-part>
          </tp:taxon-name><tp:taxon-authority>Castro-Huertas, Forero &amp; Melo, 2022</tp:taxon-authority><xref ref-type="fig" rid="F4">Figs 16–21</xref></tp:nomenclature><tp:treatment-sec sec-type="material" id="SECID0ELXAE"><title>Material examined.</title><p>Brazil, Espírito Santo: Linhares, Reserva Natural Vale [Vale Natural Reserve] (RNV), <named-content xmlns:xlink="http://www.w3.org/1999/xlink" content-type="dwc:verbatimCoordinates" xlink:type="simple"><named-content content-type="geo-json" specific-use="{&#34;type&#34;:&#34;Point&#34;,&#34;coordinates&#34;:[-40.066667,-19.150000]}" id="NCID0EUXAE" xlink:type="simple">19°09'S, 40°04'W</named-content></named-content>, José Simplício dos Santos leg., 25.i.2007, 1 female (<named-content xmlns:xlink="http://www.w3.org/1999/xlink" content-type="dwc:institutional_code" xlink:title="Entomological Collection of the Museu Nacional da Universidade Federal do Rio de Janeiro" xlink:href="http://grbio.org/institution/museu-nacionaluniversidade-federal-de-rio-de-janeiro" xlink:type="simple">MNRJ</named-content>).</p></tp:treatment-sec><tp:treatment-sec sec-type="comments" id="SECID0E4XAE"><title>Comments.</title><p><italic><tp:taxon-name><tp:taxon-name-part taxon-name-part-type="genus" reg="Buninotus">Buninotus</tp:taxon-name-part><tp:taxon-name-part taxon-name-part-type="species" reg="palikur">palikur</tp:taxon-name-part></tp:taxon-name></italic> was described based on six females from French Guiana (<xref ref-type="bibr" rid="B3">Castro-Huertas et al. 2023</xref>). The female examined here (Figs <xref ref-type="fig" rid="F4">16–21</xref>), although has lost its antennae and hind legs (Fig. <xref ref-type="fig" rid="F4">16</xref>), corresponds well with the description and diagnosis of <italic><tp:taxon-name><tp:taxon-name-part taxon-name-part-type="genus" reg="Buninotus">B.</tp:taxon-name-part><tp:taxon-name-part taxon-name-part-type="species" reg="palikur">palikur</tp:taxon-name-part></tp:taxon-name></italic> provided by <xref ref-type="bibr" rid="B3">Castro-Huertas et al. (2023)</xref>. Its general length measured 10.70 mm to the tip of the membrane; the protuberances of the fore lobe are slightly triangular (Figs <xref ref-type="fig" rid="F4">16</xref>, <xref ref-type="fig" rid="F4">18</xref>), and the forewings are brownish with pale spots (Figs <xref ref-type="fig" rid="F4">16</xref>, <xref ref-type="fig" rid="F4">20</xref>). Diverging from some characteristics recorded in the specimens described by <xref ref-type="bibr" rid="B3">Castro-Huertas et al. (2023)</xref>, the prothorax is almost uniform brownish without paler portions, the scutellar spine is curved at approximately its middle portion on lateral view (Figs <xref ref-type="fig" rid="F4">16</xref>, <xref ref-type="fig" rid="F4">18</xref>, <xref ref-type="fig" rid="F4">19</xref>), and the first spiniform setae of fore tibiae are longer (Fig. <xref ref-type="fig" rid="F4">21</xref>). However, we consider these differences as more probably intraspecific differences. If merely interindividual or geographical variations, only future examination of more specimens would allow to clarify their significance.</p></tp:treatment-sec><tp:treatment-sec sec-type="distribution" id="SECID0EN1AE"><title>Distribution.</title><p>Brazil (new record) and French Guiana.</p></tp:treatment-sec><tp:treatment-sec sec-type="discussion" id="SECID0ES1AE"><title>Discussion.</title><p>There is a need to collect more specimens, including males of <italic><tp:taxon-name><tp:taxon-name-part taxon-name-part-type="genus" reg="Buninotus">Buninotus</tp:taxon-name-part></tp:taxon-name></italic>, for a better understanding of the genus and its species, possibly allowing a more comprehensive study of the systematics of <tp:taxon-name><tp:taxon-name-part taxon-name-part-type="tribe">Saicini</tp:taxon-name-part></tp:taxon-name> in general. Finding a specimen of <italic><tp:taxon-name><tp:taxon-name-part taxon-name-part-type="genus" reg="Buninotus">B.</tp:taxon-name-part><tp:taxon-name-part taxon-name-part-type="species" reg="palikur">palikur</tp:taxon-name-part></tp:taxon-name></italic> in a natural reserve in Atlantic Forest in Brazil expands the distribution of the species and the genus <italic><tp:taxon-name><tp:taxon-name-part taxon-name-part-type="genus" reg="Buninotus">Buninotus</tp:taxon-name-part></tp:taxon-name></italic> to a broader range of biogreographical regions.</p></tp:treatment-sec><tp:treatment-sec><!--Section generated to contain objects referenced in tp:taxon-treatment.--><fig id="F4" position="float" orientation="portrait"><object-id xmlns:xlink="http://www.w3.org/1999/xlink" content-type="doi" xlink:type="simple">10.3897/zookeys.1213.118594.figures16-21</object-id><object-id xmlns:xlink="http://www.w3.org/1999/xlink" content-type="arpha" xlink:type="simple">C0803371-F3BA-5FF3-A846-348FA87C55D8</object-id><label>Figures 16–21.</label><caption><p><italic><tp:taxon-name><tp:taxon-name-part taxon-name-part-type="genus" reg="Buninotus">Buninotus</tp:taxon-name-part><tp:taxon-name-part taxon-name-part-type="species" reg="palikur">palikur</tp:taxon-name-part></tp:taxon-name></italic> Castro-Huertas, Forero &amp; Melo, 2022, female specimen from Brazil <bold>16</bold> dorsal view <bold>17</bold> anterior portion of head, prothorax and some portions of the legs, lateroventral view <bold>18, 19</bold> lateral view <bold>18</bold> anterior portion of prothorax <bold>19</bold> spine of mesoscutum and scutellum <bold>20, 21</bold> dorsal view <bold>20</bold> hind lobe of pronotum and forewings <bold>21</bold> left fore tibia. Scale bars: 3.0 mm (<bold>16</bold>); 1.0 mm (<bold>20</bold>) 0.5 mm (<bold>17, 19, 21</bold>); 0.2 mm (<bold>18</bold>).</p></caption><graphic xmlns:xlink="http://www.w3.org/1999/xlink" xlink:href="zookeys-1213-029_article-118594__-g004.jpg" position="float" orientation="portrait" xlink:type="simple" id="oo_1140941.jpg"><uri content-type="original_file" xlink:type="simple">https://binary.pensoft.net/fig/1140941</uri></graphic></fig></tp:treatment-sec><ref-list><ref id="B3"><mixed-citation xmlns:xlink="http://www.w3.org/1999/xlink" xlink:type="simple"><person-group><name name-style="western"><surname>Castro-Huertas</surname><given-names>V</given-names></name><name name-style="western"><surname>Forero</surname><given-names>D</given-names></name><name name-style="western"><surname>Melo</surname><given-names>MC</given-names></name></person-group> (<year>2023</year>) <article-title>New Neotropical <tp:taxon-name><tp:taxon-name-part taxon-name-part-type="subfamily">Saicinae</tp:taxon-name-part></tp:taxon-name>: new species of <italic><tp:taxon-name><tp:taxon-name-part taxon-name-part-type="genus">Buninotus</tp:taxon-name-part></tp:taxon-name></italic> Maldonado Capriles, <italic><tp:taxon-name><tp:taxon-name-part taxon-name-part-type="genus">Caprilesia</tp:taxon-name-part></tp:taxon-name></italic> Gil-Santana, Marques &amp; Costa, and <italic><tp:taxon-name><tp:taxon-name-part taxon-name-part-type="genus">Pseudosaica</tp:taxon-name-part></tp:taxon-name></italic> Blinn (<tp:taxon-name><tp:taxon-name-part taxon-name-part-type="order">Hemiptera</tp:taxon-name-part></tp:taxon-name>: <tp:taxon-name><tp:taxon-name-part taxon-name-part-type="family">Reduviidae</tp:taxon-name-part></tp:taxon-name>). Annales de la Société entomologique de France (N.S.</article-title><source>)</source><volume>59</volume>: <fpage>45</fpage>–<lpage>64</lpage>. <ext-link xlink:href="10.1080/00379271.2022.2147864" ext-link-type="doi" xlink:type="simple">https://doi.org/10.1080/00379271.2022.2147864</ext-link> [Published online on 20 December 2022]</mixed-citation></ref></ref-list></tp:taxon-treatment>
